# Supplementary material for: Assessment of viral RNA in idiopathic pulmonary fibrosis using RNA-seq
Source: BMC Pulm Med. 2020 Apr 3;20:81. doi: 10.1186/s12890-020-1114-1 (PMC7119082; doi:10.1186/s12890-020-1114-1)
Supplement: Supplementary file 4 — Additional file 4: Table S4. Counts for HERV mapped non-poly(A) selected RNA-seq reads for IPF and control lung RNA. [file 12890_2020_1114_MOESM4_ESM.xlsx]

## Sheet: Sheet1
Virus	Control					IPF
	ATP3013 hg38 plus HERV KW	ATP3007 hg38 plus HERV KW	ATP3014 hg38 plus HERV KW	ATP3017 hg38 plus HERV KW	ATP3018 hg38 plus HERV KW	ATP2005 hg38 plus HERV KW	ATP2019 hg38 plus HERV KW	ATP2024 hg38 plus HERV KW	ATP2025 hg38 plus HERV KW	ATP2032 hg38 plus HERV KW	ATP2041 hg38 plus HERV KW	ATP2042 hg38 plus HERV KW	ATP2044 hg38 plus HERV KW	ATP2048 hg38 plus HERV KW	ATP2049 hg38 plus HERV KW	ATP2051 hg38 plus HERV KW	ATP2053 hg38 plus HERV KW
HERV K50D	6.63595	7.61109	7.43072	11.0152	9.2384	10.3802	7.24806	8.14367	9.79617	9.38524	6.32956	6.42312	7.23095	7.10874	6.5854	7.34618	8.61578
HERV K50F	2.8256	5.20632	4.50756	6.06163	4.42385	5.72699	3.5047	5.05947	5.30117	5.34959	3.19971	2.81158	3.78032	3.64106	4.68223	5.08253	5.35438
HERV K50E	0.0360715	0	0.0368466	0.0434526	0	0.0429524	0.0125616	0.0519809	0.036644	0.0417122	0.0279451	0.011764	0	0.0157622	0	0	0.0203202
HERV K50B	3.55906	4.19632	4.01627	5.73574	5.19266	5.25452	3.46701	4.3664	5.4111	4.83861	3.46519	3.4586	3.9012	3.51496	4.00098	4.10019	4.78541
HERV K50A	3.91977	3.99191	3.26706	6.08336	5.45734	6.17083	4.68549	5.40601	6.55928	5.59986	4.33148	4.5997	6.2639	4.28731	3.94691	4.22832	4.78541
HERV K12	0.0360715	0.072143	0.0491287	0.152084	0.0882248	0.0859049	0.0628082	0.0346539	0.0488587	0.10428	0.0978077	0.0941116	0.076925	0.0788108	0.0324404	0.0320328	0.101601
HERV K41	0.541073	0.87774	0.822906	0.738693	0.819231	0.959271	0.427095	0.762386	0.78174	0.782103	0.684654	0.423502	0.406604	0.598962	0.670434	0.790141	0.721368
HERV K43	0.0360715	0.0841668	0.122822	0.260715	0.163846	0.143175	0.0879314	0.190597	0.244294	0.229417	0.125753	0.0823477	0.0879143	0.173384	0.0973211	0.234907	0.233683
HERV KOLD130352	7.7674	15.1981	16.495	21.2048	9.91899	21.691	18.0887	15.1091	21.5589	14.3698	9.24981	7.19954	10.9234	9.7883	18.8046	18.8886	17.2824
HERV K77	0.769525	1.40679	1.20365	2.04227	0.768816	2.06172	1.4069	1.49012	1.90549	1.92919	0.684654	0.988172	0.912111	1.81265	1.40575	1.50554	1.84914
HERV K7	0.613216	1.79155	1.14224	2.21608	0.794023	1.99013	0.741136	1.45547	1.95435	2.63829	0.698626	0.95288	1.04398	2.01756	1.30843	2.08213	2.07266
HERV K50C	1.04607	1.0581	0.908882	1.3253	1.12172	1.87559	0.891876	1.47279	1.88106	2.53401	0.950132	0.858768	1.2308	2.25399	1.48144	1.79383	1.97106
HERV K17B	1.08215	1.89977	1.14224	1.75983	0.718402	2.80623	1.11799	1.17823	2.87045	1.51207	0.852324	0.999936	2.18687	3.31005	1.11379	1.55893	1.77802
HERV K17A	2.63322	5.85561	7.81147	8.62533	2.91142	7.7028	5.74067	6.32434	5.97298	5.08889	3.01807	2.57631	4.26385	4.83898	7.18014	7.29279	6.81744
HERV KOLD35587	0.192381	0.252501	0.245644	0.217263	0.113432	0.200445	0.175863	0.17327	0.280938	0.260701	0.0558901	0.129403	0.208797	0.267957	0.205456	0.202874	0.254003
HERV K76	0.072143	0.0841668	0.0982575	0.152084	0.0504142	0.028635	0.0879314	0.0693079	0.158791	0.10428	0.0558901	0.0588198	0.0109893	0.0315243	0.0865077	0.0533879	0.142242
HERV K6	0	0	0	0	0	0	0	0	0	0	0	0	0	0	0	0	0
HERV KOLD345	1.74346	3.28251	2.24764	4.04109	10.5744	7.64553	2.14804	2.66835	3.77434	4.16079	1.52301	1.97634	2.13192	2.67957	2.46547	2.53059	4.71429
HERV K27	0.216429	0.56512	0.331619	0.434526	0.365503	0.744509	0.376849	0.294558	0.525231	0.417122	0.251506	0.129403	0.186818	0.236432	0.335217	0.384393	0.406405
HERV K29	0.733454	0.829645	1.0317	1.43393	0.617574	1.10245	0.716013	1.00496	1.12375	1.10537	0.447121	0.588198	1.15388	1.02454	0.897517	0.726076	0.91441
HERV K63	0.0480953	0.0841668	0.147386	0.195536	0.113432	0.0859049	0.0753698	0.138616	0.109932	0.0729963	0.0279451	0.105876	0.076925	0.141859	0.0973211	0.0960983	0.152402
HERV K31	1.43084	2.23643	1.55984	3.21549	2.04177	2.33375	1.28129	2.25251	2.51622	2.22117	1.63479	1.47049	1.96708	1.37131	1.43819	2.02874	2.82451
HERV K18b	0.0480953	0.15631	0.221079	0.325894	0.126035	0.22908	0.0879314	0.190597	0.244294	0.208561	0.16767	0.176459	0.0989036	0.173384	0.237896	0.160164	0.314964
chrHERV-K70	0	0	0	0	0	0	0	0	0	0	0	0	0.0109893	0	0	0	0
HERV K42	4.04001	3.97989	3.3776	5.4533	3.41556	4.92521	3.60519	5.61394	5.4111	3.30569	3.36738	3.07039	4.14296	4.12969	6.17448	4.6661	4.67365
HERV K23	0.15631	0.132262	0.0982575	0.260715	0.0630177	0.17181	0.113055	0.138616	0.146576	0.291985	0.0838352	0.129403	0.0989036	0.236432	0.129761	0.170841	0.203202
HERV K71	0.517025	0.673335	0.773778	1.39048	1.4368	0.987906	0.841629	1.0916	1.0016	1.08452	0.572874	0.50585	0.912111	1.0403	0.475792	0.993015	1.10745
HERV K60	0.637263	0.745478	0.798342	0.825599	0.655384	0.730191	0.54015	0.727733	0.855028	0.729963	0.307396	0.482322	0.78024	0.646249	0.529859	0.726076	0.944891
HERV K20	0.0120238	0.108215	0.0736931	0.0651788	0.100828	0.100222	0.0502465	0.17327	0.0610734	0.0521402	0.0139725	0.0705837	0.0549465	0.0157622	0.0865077	0.0213552	0.0304803
HERV K30	0.144286	0.444882	0.28249	0.260715	0.201657	0.214762	0.263794	0.311885	0.244294	0.291985	0.265478	0.152931	0.450561	0.157622	0.140575	0.128131	0.304803
HERV K59	0.913811	1.32262	0.872035	0.869051	0.516745	1.15972	0.891876	1.14358	0.745096	1.06366	0.866297	0.56467	1.04398	0.819633	0.713688	0.918272	0.812809
HERV K52	0.0961907	0.517025	0.270208	0.304168	0.100828	0.501112	0.226109	0.294558	0.903886	3.23269	0.237533	0.305863	0.296711	0.283719	0.324404	0.149486	0.558806
HERV K69	0	0	0	0.0217263	0	0.0143175	0	0	0	0	0	0.011764	0	0	0	0	0
HERV KOLD12309	0.0240477	0.0120238	0.0614109	0.0869051	0.0378106	0.0429524	0.0251233	0.0346539	0.0488587	0.0208561	0.0139725	0.011764	0.0439572	0.0315243	0.0540673	0.0427103	0.0406405
HERV K36	0.432858	0.46893	0.356183	0.456252	0.239467	0.458159	0.489904	0.658425	0.451943	0.698679	0.391231	0.329391	0.571443	0.204908	0.519046	0.480491	0.487686
HERV K33	1.02203	1.20238	0.712367	0.912504	0.831834	1.10245	0.778821	0.710406	0.903886	1.01152	0.600819	0.752893	0.967058	0.94573	0.84345	0.704721	0.975371
HERV K11	0.937859	1.10619	1.15453	1.2384	1.03349	1.01654	0.76626	0.831694	0.818384	1.03238	0.754517	0.682309	0.912111	1.0403	0.746129	1.07844	0.792489
HERV K51	0.264524	0.793573	0.56498	0.391073	0.403314	0.544064	0.364287	0.693079	0.57409	0.636111	0.335341	0.329391	0.604411	0.457103	0.335217	0.491169	0.406405
HERV K4	0.252501	0.300596	0.50357	0.716967	0.226864	0.314985	0.339164	0.311885	0.513017	0.385838	0.279451	0.341155	0.296711	0.614724	0.291963	0.448459	0.629927
HERV K68	0.204405	0.228453	0.28249	0.34762	0.226864	0.372254	0.276356	0.190597	0.488587	0.281557	0.335341	0.141167	0.0659358	0.236432	0.24871	0.224229	0.416565
HERV K37	1.67131	6.98585	8.79404	2.84614	3.78106	4.52432	2.24853	1.88864	3.17582	3.10756	1.66273	1.894	2.19786	2.60076	2.07618	4.61272	2.57051
HERV K8	0.120238	0.180358	0.11054	0.0434526	0.126035	0.214762	0.213548	0.155943	0.122147	0.0834243	0.125753	0.0588198	0.175829	0.126097	0.129761	0.128131	0.142242
HERV K5	0.252501	0.180358	0.245644	0.282442	0.277278	0.28635	0.351726	0.311885	0.268723	0.47969	0.0978077	0.223515	0.208797	0.283719	0.28115	0.245584	0.365764
HERV K HML-2.HOM	0.132262	0.204405	0.221079	0.217263	0.226864	0.300667	0.138178	0.363866	0.219864	0.312841	0.16767	0.247043	0.175829	0.126097	0.324404	0.160164	0.213362
HERV K109	0.216429	0.240477	0.257926	0.217263	0.17645	0.22908	0.163301	0.207924	0.18322	0.177277	0.16767	0.211751	0.219786	0.173384	0.237896	0.224229	0.193042
HERV K108	0	0	0	0	0	0	0	0	0	0	0	0	0	0	0	0	0
HERV K107	0.456906	0.216429	0.515852	0.456252	0.264674	0.687239	0.364287	1.42081	0.39087	0.385838	0.489038	0.376446	0.241764	0.472865	0.778569	0.448459	0.426725
HERV K104	0.0601192	0.120238	0	0.0434526	0.0756213	0.0429524	0.0502465	0.103962	0.0732881	0.0729963	0.0139725	0.0352919	0.0329679	0.0315243	0.0540673	0.0640655	0.0101601
HERV K103	0.144286	0.168334	0.147386	0.130358	0.100828	0.143175	0.113055	0.0693079	0.171006	0.0938524	0.0419176	0.0588198	0.142861	0.0472865	0.0756942	0.0427103	0.111761
HERV K102	0.420834	0.541073	0.343901	1.04286	0.932662	0.801779	0.69089	0.641098	0.806169	0.719535	0.600819	0.517614	0.670347	0.472865	0.324404	0.331005	0.487686
HERV K101	0.192381	0.144286	0.257926	0.217263	0.113432	0.0715874	0.0753698	0.0866348	0.158791	0.145993	0.0279451	0.0705837	0.0329679	0.0472865	0.0648807	0.0960983	0.152402
HERV K I and flanking region	5.07406	8.5249	8.25363	10.6459	5.20526	8.16096	5.65273	7.15604	10.6756	8.79084	4.97422	4.35266	4.85727	7.92837	7.25583	9.30018	9.76387
HERV K II and flanking region	7.22632	13.623	9.35902	16.8379	10.1837	15.062	8.17762	7.95308	13.5461	17.3627	7.20982	8.50534	9.18705	9.23663	10.1106	11.8201	15.4332
HERV K18.1	0.997978	0.817621	1.42473	1.6512	6.44041	1.33153	3.29115	2.26983	1.75891	1.49121	1.07588	0.670545	1.60444	0.646249	0.897517	0.950305	1.27001
HERV K105 3 LTR	0.0961907	0.228453	0.159668	0.108631	0.0630177	0.11454	0.138178	0.259904	0.280938	0.135565	0.11178	0.247043	0.417593	0.173384	0.227083	0.0854207	0.111761
HERV K105 5 LTR	0.300596	0.288572	0.429876	0.391073	0.352899	0.329302	0.200986	0.277231	0.403084	0.490118	0.293423	0.164695	0.439572	0.236432	0.389284	0.288295	0.416565
HERV K106	0.0480953	0.072143	0.0859753	0.0651788	0.0756213	0.0429524	0.15074	0.017327	0.134361	0.0521402	0.11178	0.0235279	0.076925	0.110335	0.108135	0.0854207	0.121921
HERV K117	0	0	0.0122822	0	0	0	0.0251233	0	0	0	0	0	0	0	0	0	0
HERV K118	0	0	0.0368466	0	0.0126035	0	0.0251233	0	0.0122147	0.0834243	0	0	0	0.0157622	0.0108135	0.0106776	0.0203202
HERV K119	0	0	0	0	0	0	0	0	0	0	0	0	0	0	0	0	0.0101601
HERV K122	0	0	0	0	0	0	0	0	0	0	0	0	0	0	0	0	0
HERV HCML-ARV	0.781549	1.97191	1.53527	0.673515	1.19734	0.816096	0.61552	0.554463	0.75731	1.62677	1.10383	0.905824	0.637379	0.567438	0.497419	0.672688	0.721368
HERV K113	0.072143	0.132262	0.159668	0.108631	0.100828	0.0859049	0.0753698	0.0346539	0.0855028	0.0834243	0.11178	0.105876	0.0879143	0.094573	0.118948	0.0427103	0.111761
HERV K115	0	0.0120238	0.0491287	0	0	0.0143175	0.0125616	0.017327	0.0122147	0.0417122	0.0139725	0	0	0	0.0216269	0.0106776	0
HERV K10	0.0480953	0.0360715	0.0859753	0.108631	0.0252071	0.128857	0.0376849	0.121289	0.036644	0.0521402	0.0558901	0.0588198	0.120882	0.0157622	0.0648807	0.0854207	0.0711208
HERV K clone SD-C7-34LTR	0	0	0	0	0	0	0	0	0	0	0	0	0.0109893	0	0	0	0
HERV K Y18890.1	0.108215	0.132262	0.319337	0.152084	0.365503	0.22908	0.54015	0.363866	0.280938	0.260701	0.0558901	0.141167	0.131872	0.189146	0.0973211	0.181519	0.091441
HERV K clone gP23-C19	0.0240477	0.0120238	0	0.0217263	0.0126035	0.0143175	0.0502465	0	0.0244294	0.0417122	0	0.011764	0	0	0.0432538	0.0106776	0.0101601
HERV RTVL-H2	0.180358	0.228453	0.184233	0.304168	0.201657	0.257715	0.15074	0.0866348	0.18322	0.344125	0.0838352	0.0823477	0.219786	0.173384	0.129761	0.245584	0.213362
HERV W envC7-1 env	0.541073	1.35869	1.04399	0.738693	0.882248	0.902001	0.527589	0.849021	1.16039	0.698679	0.363286	0.38821	0.538475	0.535914	0.821823	0.939627	0.833129
HERV W proC6-19 pro	0.601192	0.709406	0.614109	0.564883	0.655384	0.443842	0.741136	0.502482	0.537446	0.563114	0.293423	0.411738	0.406604	0.80387	0.486606	0.608622	0.528326
HERV W gagC3.37 gag	0.444882	0.444882	0.405312	0.630062	0.428521	0.830414	0.590397	0.762386	0.659593	0.709107	0.670681	0.376446	0.692325	0.80387	0.800196	0.918272	0.518166
HERV W 3LTR partial	0	0.0120238	0	0	0	0	0	0	0	0	0.0139725	0	0	0.0157622	0	0.0106776	0
HERV W env isolate W-X-3	0.0240477	0.0841668	0.0736931	0.130358	0.0756213	0.11454	0.0376849	0	0.036644	0.0938524	0.11178	0.0470558	0.0109893	0.0630487	0.0216269	0.0427103	0.111761
HERV W polyprotein clone HWX5	0	0.0240477	0.0122822	0.0217263	0.0252071	0.028635	0.0376849	0	0	0.0208561	0.0139725	0.0235279	0	0.0315243	0.0108135	0.0106776	0.0203202
HERV W clone HWX3	0	0	0	0	0	0	0	0	0	0	0	0	0	0	0	0	0
HERV W env isolate W-20-9	0	0.0120238	0	0	0	0	0	0	0	0	0	0	0	0	0.0216269	0	0
HERV W env isolate W-17-5	0.132262	0.31262	0.331619	0.0434526	0.302485	0.22908	0.125616	0.121289	0.134361	0.135565	0.181643	0.0941116	0.15385	0.094573	0.0865077	0.224229	0.121921
HERV W env isolate W-14-1	0.252501	0.216429	0.405312	0.586609	0.39071	0.429524	0.401972	0.329212	0.451943	0.636111	0.16767	0.282335	0.285722	0.441341	0.346031	0.491169	0.477525
HERV W env isolate W-7-1	0	0	0.0368466	0	0	0	0.0251233	0	0	0	0	0	0	0	0	0	0
HERV W env isolate W-4-1	0	0.0841668	0.0122822	0.0217263	0.0126035	0	0	0	0.0488587	0.0521402	0	0	0	0.0157622	0	0	0.0101601
HERV W env isolate W-3-8	0	0	0.0245644	0.0217263	0	0	0	0	0.0244294	0.010428	0	0	0	0	0	0.0106776	0.0101601
HERV W isolate W-1-1	0.0120238	0	0.0245644	0	0	0.028635	0	0	0	0.0208561	0	0	0.0219786	0	0.0216269	0.0106776	0.0101601
HERV MSRV pV14 env	0.0841668	0.180358	0.159668	0.0217263	0.17645	0.186127	0.0879314	0.138616	0.195435	0.208561	0.0558901	0.105876	0.175829	0.110335	0.0756942	0.138809	0.121921
HERV MSRV gag	0	0.0120238	0.0122822	0	0	0	0	0	0	0	0	0	0	0	0.0108135	0	0
HERV MSRV clone CL6 pol-env LTR	0.108215	0.192381	0.28249	0.195536	0.315089	0.300667	0.276356	0.138616	0.18322	0.156421	0.0558901	0.11764	0.142861	0.189146	0.151388	0.192197	0.142242
HERV MSRV clone CL15 env	0.072143	0.120238	0.0245644	0.0651788	0.0504142	0.143175	0.0376849	0.103962	0.122147	0.177277	0.0698626	0.0823477	0.0549465	0.0472865	0.0540673	0.0747431	0.101601
HERV W ERVW-1	0.300596	0.925835	0.78606	0.782146	0.857041	0.744509	0.351726	0.710406	0.659593	0.573542	0.349313	0.364682	0.47254	0.394054	0.670434	0.533879	0.548646
HERV W ERVW-1 variant	0.432858	1.10619	0.835188	0.521431	0.718402	0.672922	0.452219	0.641098	0.732881	0.521402	0.544929	0.376446	0.494518	0.22067	0.464979	0.640655	0.568966
HERV W env ERVWE2	0	0	0	0	0	0	0	0	0	0	0	0	0	0	0	0	0
HERV W isolate 5 LTR	0.180358	0.15631	0.147386	0.0651788	0.100828	0.11454	0.100493	0.155943	0.0488587	0.0729963	0.11178	0.0470558	0.076925	0.0157622	0.0648807	0.0960983	0.0508006
HERV W isolate 4 LTR	0.0480953	0.108215	0.0982575	0.152084	0.0756213	0.0572699	0.175863	0.225251	0.18322	0.198133	0.0558901	0.0705837	0.230775	0.173384	0.0865077	0.202874	0.182882
HERV isolate 3 LTR	0	0.0120238	0	0	0	0	0	0	0	0	0	0	0.0109893	0	0	0	0
HERV W isolate 2 LTR	0	0	0	0	0	0	0	0	0	0	0	0	0	0	0	0	0
HERV W isolate 1 LTR	0	0	0	0	0	0	0	0	0	0	0	0	0	0	0	0	0
HERV MSRV clone CL4 env	0	0	0	0	0.0252071	0	0	0	0	0	0	0	0	0	0	0	0.0203202
HERV W gag isolate HWG1-1	0.0360715	0.132262	0.159668	0.130358	0.17645	0.128857	0.113055	0.0519809	0.158791	0.145993	0.0419176	0.105876	0.0879143	0.0630487	0.129761	0.181519	0.172722
HERV W gag isolate HWG1-2	0	0.0240477	0.0245644	0.0217263	0	0.0143175	0	0.0346539	0	0.0312841	0	0.011764	0	0	0.0108135	0.0106776	0.0203202
HERV W gag isolate HWG1-3	0	0	0	0	0	0	0	0	0	0	0	0	0	0	0	0	0
HERV W gag isolate HWG1-4	0	0	0	0	0	0	0	0	0	0	0	0	0	0	0	0	0
HERV W gag isolate HWG1-5	0	0	0	0	0	0	0	0	0	0	0	0	0	0	0	0	0
HERV W gag isolate HWG3-1	0	0	0	0	0	0	0	0	0	0	0	0	0	0	0	0	0
HERV W gag isolate HWG3-3	0	0	0	0	0	0	0	0	0	0	0	0	0	0	0	0	0
HERV W gag isolate HWG3-4	0	0	0	0	0	0	0	0	0	0	0	0	0	0	0	0	0
HERV W gag isolate HWG3-8	0	0	0	0	0	0	0	0	0	0	0	0	0	0	0	0	0
HERV W gag isolate HWG8-1	0	0	0	0	0	0	0	0	0	0	0	0	0	0	0	0	0
HERV W gag isolate HWG8-3	0	0	0	0	0	0	0	0	0	0	0	0	0	0	0	0	0
HERV W gag isolate HWG8-4	0	0.0120238	0	0	0	0	0	0	0	0	0	0	0	0	0	0	0
HERV W gag isolate HWG8-6	0	0	0	0	0	0	0	0	0	0	0	0	0	0	0	0	0
HERV W gag isolate HWG10-2	0	0	0	0	0	0	0	0	0	0	0	0	0	0	0	0	0
HERV W gag isolate HWG10-5	0	0	0	0	0	0	0	0	0	0	0	0	0	0	0	0	0
HERV W gag isolate HWG10-3	0	0	0	0	0	0	0	0	0	0	0	0	0	0	0	0	0
HERV W gag isolate HWG10-7	0	0	0	0	0	0	0	0	0	0	0	0	0	0	0	0	0
HERV-K	63.3043	101.637	96.2923	126.469	94.0225	124.734	84.791	94.4839	119.044	111.538	63.7147	61.9725	80.4306	83.2558	92.3794	101.587	110.603
HERV-W	3.00596	5.72335	5.0357	4.43216	4.70112	4.73909	3.68056	4.38372	4.83701	4.48406	2.92026	2.59983	3.47262	3.67258	4.04423	4.93304	4.18597
HERVs	67.5367	110.078	103.527	132.161	100.69	131.177	89.6398	99.89	125.323	118.536	68.0043	65.8664	85.145	88.0159	97.3428	107.844	116.11
